# Supplementary material for: Phylogenetic Analysis and Characterization of Diguanylate Cyclase and Phosphodiesterase in Planktonic Filamentous Cyanobacterium Arthrospira sp
Source: Int J Mol Sci. 2023 Oct 16;24(20):15210. doi: 10.3390/ijms242015210 (PMC10607523; doi:10.3390/ijms242015210)
Supplement: Supplementary file 1 [file ijms-24-15210-s001.zip]

Archive with 2 entries (2 files):
- ijms-2657542-Supplementary material S1.pdf
- ijms-2657542-Supplementary material S2.zip
